# Supplementary material for: Preoperative lymphocyte count, neutrophil to lymphocyte and platelet to lymphocyte ratio predict the recurrence with progression and cancerization in vocal fold lesions—retrospective study
Source: PeerJ. 2023 Sep 20;11:e15642. doi: 10.7717/peerj.15642 (PMC10517654; doi:10.7717/peerj.15642)
Supplement: Data S1 [file peerj-11-15642-s001.xlsx]

## Sheet: Database
Patient	Age	Sex	non-dysplastic	low grade dysplasia	high grade dysplasia	invasive cancer	Stage	Neutrophils count	Monocytes count	Lymphocytes counts	NLR index	Plated count	Hemoglobin	PLR	Recurrance: 0-no, 1-yes	Status of the recurrence: 1-no progression; 2-progression without cancer; 3 cancerisation
K68F	58	F	1	0	0	0	1	7.13	0.78	3.23	2.20743	215	13.56	65.43	0	0
R62M	62	M	1	0	0	0	1	2.97	0.52	2.16	1.375	146	15.19	65.87	1	1
K37M	37	M	1	0	0	0	1	7.13	0.64	3.8	1.87632	217	14.01	61.09	1	1
S72M	72	M	1	0	0	0	1	2.45	0.45	0.63	3.88889	256	13.56	235.76	0	0
C58M	58	M	1	0	0	0	1	2.87	0.52	2.17	1.32258	156	16.34	68.76	1	2
O71M	71	M	1	0	0	0	1	7.11	0.65	3.4	2.09118	215	13.45	63.65	0	0
K68M	68	M	1	0	0	0	1	4.67	0.99	2.45	1.90612	214	15.34	87.09	1	1
K26M	26	M	1	0	0	0	1	2.29	0.46	0.63	3.63492	254	13.44	404.12	1	2
J71F	71	F	1	0	0	0	1	4.81	0.89	2.38	2.02101	216	16.44	87.98	0	0
Ł38M	38	M	1	0	0	0	1	2.28	0.45	0.54	4.22222	254	13.23	402.13	1	2
Ł48M	45	M	1	0	0	0	1	6.63	0.9	1.98	3.34848	116	15.87	56.45	0	0
K53F	53	F	1	0	0	0	1	6.78	0.78	5.67	1.19577	324	15.12	56.176	1	1
K54F	54	F	1	0	0	0	1	5.24	0.62	3.18	1.6478	337	13.95	107.44	0	0
B67F	67	F	1	0	0	0	1	6.62	0.78	1.89	3.50265	116	14.9	58.2474	1	1
P62F	62	M	1	0	0	0	1	6.69	0.85	5.78	1.15744	335	14.98	54.78	0	0
J68F	68	F	1	0	0	0	1	7.45	0.27	0.87	8.56322	316	12.6	354.87	1	1
B59F	59	F	1	0	0	0	1	2.45	0.57	1.78	1.3764	309	13.8	104.34	0	0
B72M	72	M	1	0	0	0	1	7.45	0.32	0.93	8.01075	315	12.7	354.56	0	0
D81F	81	F	1	0	0	0	1	2.38	0.45	1.87	1.27273	205	13.6	107.24	1	1
F61M	61	M	1	0	0	0	1	8.34	1.03	3.45	2.41739	236	16.7	73.5202	0	0
R71M	71	M	1	0	0	0	1	7.23	0.34	0.92	7.8587	315	13.3	343.67	0	0
S56M	56	M	1	0	0	0	1	2.43	0.34	1.98	1.22727	204	13.5	105.78	1	1
W58M	58	M	1	0	0	0	1	5.87	0.62	2.51	2.33865	453	14.2	176.45	0	0
S71M	71	M	1	0	0	0	1	4.59	0	1.86	2.46774	213	14.95	114.516	0	0
W67M	67	M	1	0	0	0	1	5.63	56	2.56	2.19922	342	13.99	167.88	0	0
S61M	61	M	1	0	0	0	1	3.76	0.34	1.54	2.44156	189	16.3	132.34	1	1
J58M	58	M	1	0	0	0	1	4.76	0.45	1.78	2.67416	215	14.09	116.32	0	0
K74M	74	M	1	0	0	0	1	3.56	0.34	1.34	2.65672	189	16.44	132.67	0	0
S60F	60	F	1	0	0	0	1	5.78	0.54	8	0.7225	243	12.89	67.78	0	0
W62F	62	F	1	0	0	0	1	1.78	0.45	2.35	0.757447	227	13.67	96.23	1	1
Z48M	48	M	1	0	0	0	1	3.65	0.42	1.67	2.18563	192	16.9	132.67	0	0
B60M	60	M	1	0	0	0	1	5.97	0.54	3.98	1.5	243	11.9	78.34	1	1
A63M	63	M	1	0	0	0	1	5.98	0.67	2.09	2.86124	354	13.9	178.56	0	0
C59M	59	M	1	0	0	0	1	8.56	0.78	1.45	5.90345	245	14.09	202.308	0	0
M72M	72	M	1	0	0	0	1	3.78	1.09	2.65	1.42642	297	15.2	123	0	0
M73M	73	M	1	0	0	0	1	5.76	0.45	3.03	1.90099	256	12.33	76.98	0	0
J44M	44	M	1	0	0	0	1	4.65	0.91	2.78	1.67266	208	14	71.67	1	1
J45M	45	M	1	0	0	0	1	2.56	0.23	2.09	1.22488	178	16.76	92.89	0	0
S50M	50	M	1	0	0	0	1	5.76	0.54	3.01	1.91362	265	12.09	76.56	0	0
P54M	54	M	1	0	0	0	1	4.23	0.56	2.26	1.87168	214	13.1	98.67	0	0
G64M	64	M	1	0	0	0	1	5.78	1.08	1.1	5.25455	256	14.2	215.98	1	1
S55F	55	F	1	0	0	0	1	4.17	0.53	2.43	1.71605	216	13.23	98.56	1	1
K75M	75	M	1	0	0	0	1	6.23	0.67	2.34	2.66239	337	16.5	134.32	0	0
S78M	78	M	1	0	0	0	1	2.7	0.43	2.98	0.90604	167	16.7	98.09	0	0
M54M	54	M	1	0	0	0	1	3.17	0.67	1.67	1.8982	226	16.3	125.78	0	0
M43F	43	F	1	0	0	0	1	6.8	0.67	2.6	2.61538	345	15.9	143.67	0	0
G63F	63	F	1	0	0	0	1	6.23	1.89	1.23	5.06504	256	15.3	216.55	0	0
B52F	52	F	1	0	0	0	1	2.16	0.49	2.68	0.80597	154	14.09	57.98	0	0
R60M	60	M	1	0	0	0	1	2.67	0.32	2.67	1	178	16.9	91	0	0
L69M	69	M	0	1	0	0	2	4.65	0.56	1.67	2.78443	254	14.4	141.25	0	0
S79M	79	M	0	1	0	0	2	6.03	0.65	1.36	4.43382	209	14.6	167.32	1	2
K66M	66	M	0	1	0	0	2	4.45	0.56	1.65	2.69697	234	14.54	143.23	1	3
J59M	59	M	0	1	0	0	2	4.54	0.64	1.6	2.8375	267	13.67	154.23	1	2
C58F	58	F	0	1	0	0	2	6.01	0.67	1.45	4.14483	207	13.5	152.941	1	1
K68M	68	M	0	1	0	0	2	4.56	0.67	1.6	2.85	256	13.7	145.23	0	0
G57M	57	M	0	0	1	0	3	7.56	1.98	1.91	3.95812	271	13.8	141.885	1	3
M68M	68	M	0	0	1	0	3	4.92	0.67	2.34	2.10256	256	12.98	106.19	0	0
R65M	65	M	0	0	1	0	3	3.18	0.54	2.91	1.09278	278	14.23	90.378	1	3
C84M	84	M	0	0	1	0	3	4.78	0.99	2.6	1.83846	245	12.76	106.19	0	0
B68M	68	M	0	0	1	0	3	4.78	0.99	2.1	2.27619	256	12	108.23	1	3
S58M	58	M	0	0	1	0	3	4.92	0.65	2.4	2.05	256	13.23	107.43	0	0
W57M	57	M	0	0	1	0	3	4.67	0.67	2.45	1.90612	232	13.9	106.19	1	1
H39F	39	F	0	0	1	0	3	3.12	0.59	2.78	1.1223	265	13.99	90.378	1	1
B38M	38	M	0	0	1	0	3	4.92	0.778	2.34	2.10256	267	12.54	105.65	0	0
B69M	69	M	0	0	1	0	3	5.34	0.67	1.92	2.78125	192	15.3	123.25	0	0
R70M	70	M	0	0	0	1	4	4.33	0.43	3.67	1.17984	242	13.5	78.45	1	1
M63M	63	M	0	0	0	1	4	4.32	0.34	4.23	1.02128	256	13.87	76.34	0	0
R70M	70	M	0	0	0	1	4	5.45	0.47	2.56	2.12891	278	13.98	134.23	0	0
S62M	62	M	0	0	0	1	4	6.09	0.57	1.54	3.95455	245	12.34	156.23	1	1
D48M	48	M	0	0	0	1	4	8.99	0.78	1.67	5.38323	143	12.5	165.34	0	0
N64M	64	M	0	0	0	1	4	4.38	0.32	2.43	1.80247	245	13.44	76.32	0	0
I55M	55	M	0	0	0	1	4	4.23	0.6	1.25	3.384	298	14.56	209.34	1	1
R67M	67	M	0	0	0	1	4	7.54	1.18	3.43	2.19825	232	14.32	54.32	1	1
C71M	71	M	0	0	0	1	4	4.12	0.45	3.1	1.32903	324	16.02	135.33	0	0
B72M	72	M	0	0	0	1	4	5.03	0.56	2.87	1.75261	234	12	134.22	0	0
S64M	64	M	0	0	0	1	4	5.38	0.56	1.4	3.84286	213	11.09	243.23	1	1
W69M	69	M	0	0	0	1	4	2.78	0.97	1.54	1.80519	167	143.23	95.45	0	0
H55M	55	M	0	0	0	1	4	5.67	0.45	1.6	3.54375	243	12.65	143.29	0	0
B61M	61	M	0	0	0	1	4	5.01	0.54	2.87	1.74564	345	12.02	143.23	1	1
B60M	60	M	0	0	0	1	4	6.34	0.61	1.54	4.11688	302	15.09	154.34	1	1
L60M	60	M	0	0	0	1	4	7.34	2.55	2	3.67	267	12.3	87.56	0	0
S60M	60	M	0	0	0	1	4	5.09	0.68	2.67	1.90637	354	12	134.23	0	0
K73M	73	M	0	0	0	1	4	4.23	0.45	2.54	1.66535	354	13	143.45	0	0
W73M	73	M	0	0	0	1	4	3.76	0.45	1.81	2.07735	156	14.3	95.78	1	1
TD63M	63	M	1	0	0	0	1	5.01	0.74	1.78	2.81461	231	13.6	129.775	1	1
GD62F	62	F	0	0	0	1	4	2.35	0.4	2.19	1.07306	182	12.75	83.105	1	1
WW64F	64	F	1	0	0	0	1	3.98	0.43	1.13	3.52212	160	17.5	141.593	0	0
JP64M	64	M	1	0	0	0	1	7.17	0.93	2.04	3.51471	202	14.5	99.0196	0	0
GT60F	60	F	1	0	0	0	1	7.11	0.63	3.5	2.03143	217	13.57	62	0	0
MZ52M	52	M	1	0	0	0	1	2.97	0.51	2.16	1.375	148	16.14	68.5185	1	1
LŁ48F	48	F	1	0	0	0	1	3.67	0.55	1.52	2.41447	214	13.5	140.789	1	1
MG40M	40	M	1	0	0	0	1	2.27	0.45	0.63	3.60317	254	13.32	403.175	0	0
BK56M	56	M	1	0	0	0	1	4.02	1.26	3.92	1.02551	237	14.3	60.4592	0	0
LG78M	78	M	1	0	0	0	1	4.43	0.44	2.46	1.80081	209	14.05	84.9593	0	0
JS67M	67	M	1	0	0	0	1	4.82	0.99	2.38	2.02521	212	15.65	89.0756	1	1
SK67M	67	M	1	0	0	0	1	5.1	0.51	1.31	3.89313	480	15.7	366.412	1	2
KJ80F	80	F	1	0	0	0	1	6.06	0.67	3.11	1.94855	170	15.3	54.6624	0	0
WP51M	51	M	1	0	0	0	1	6.08	0.64	1.9	3.2	324	16.6	170.526	0	0
TM62F	62	F	0	0	0	1	4	4.31	0.35	3.37	1.27893	242	13.8	71.8101	0	0
WM50M	50	M	0	0	0	1	4	4.57	1.03	4.25	1.07529	288	14.83	67.7647	0	0
AH68M	68	M	0	0	1	0	3	7.82	0.42	1.86	4.2043	268	14.73	144.086	1	3
MB52M	52	M	0	0	0	1	4	5.58	0.65	2.28	2.44737	261	14.09	114.474	0	0
AS54M	54	M	1	0	0	0	1	6.62	0.9	1.94	3.41237	113	15.9	58.2474	0	0
AM77M	77	M	0	0	1	0	3	2.88	0.46	1.07	2.69159	289	13.72	270.093	1	2
JH69F	69	F	0	0	1	0	3	3.83	0.31	1.85	2.07027	244	13.6	131.892	1	1
BG78M	78	M	0	0	0	1	4	4.73	0.54	1.94	2.43814	155	13.45	79.8969	0	0
KB61M	61	M	0	0	1	0	3	4.3	1	3.01	1.42857	234	14.4	77.7409	0	0
EZ76F	76	F	1	0	0	0	1	6.78	0.81	5.91	1.14721	332	15.12	56.176	1	1
DP53F	53	F	1	0	0	0	1	5.32	0.61	3.16	1.68354	334	13.93	105.696	0	0
SR69M	69	M	0	1	0	0	2	4.45	0.64	1.6	2.78125	226	13.3	141.25	0	0
BB68F	68	F	1	0	0	0	1	4.88	0.81	5.5	0.887273	296	13.3	53.8182	0	0
SS23M	23	M	1	0	0	0	1	2.69	0.56	2.04	1.31863	237	15.1	116.176	0	0
MZ59F	59	F	1	0	0	0	1	7.49	0.23	0.91	8.23077	313	12.1	343.956	0	0
HW63F	63	F	1	0	0	0	1	2.38	0.54	1.97	1.20812	205	13.7	104.061	0	0
TG68M	68	M	1	0	0	0	1	3.59	0.55	1.27	2.82677	206	15.43	162.205	0	0
MS33F	33	F	1	0	0	0	1	5.63	0.62	2.51	2.24303	439	14.8	174.9	1	1
TM41M	41	M	1	0	0	0	1	8.4	1.01	3.21	2.61682	236	16.3	73.5202	0	0
AK51M	51	M	1	0	0	0	1	5.13	0.59	2.22	2.31081	234	15.5	105.405	0	0
ZW54M	54	M	1	0	0	0	1	3.71	0.41	2.23	1.66368	198	13.7	88.7892	1	1
BL66M	66	M	1	0	0	0	1	4.38	0.63	2.01	2.1791	158	12.98	78.607	0	0
HR60F	60	F	1	0	0	0	1	4.59	0.54	1.86	2.46774	213	14.95	114.516	0	0
MD35F	35	F	1	0	0	0	1	2.79	0.53	2.1	1.32857	178	14.6	84.7619	0	0
JJ79M	79	M	0	1	0	0	2	6.01	0.61	1.36	4.41912	208	13.5	152.941	1	2
JK66M	66	M	0	1	0	0	2	3.99	0.87	2.5	1.596	168	16.5	67.2	0	0
ZP59M	59	M	0	1	0	0	2	4.09	0.49	2.24	1.82589	136	17.24	60.7143	1	2
MD58F	58	F	0	1	0	0	2	3.28	0.69	2.3	1.42609	218	13.89	94.7826	1	1
WĆ68M	68	M	0	1	0	0	2	4.96	0.49	2.02	2.45545	199	13.6	98.5149	1	1
JO85M	85	M	0	1	0	0	2	5.39	0.52	0.73	7.38356	110	13.5	150.685	1	1
FT64M	64	M	0	1	0	0	2	4	0.61	1.49	2.68456	175	13.1	117.45	0	0
RZ63M	63	M	0	0	1	0	3	6.03	0.57	1.53	3.94118	235	14.85	153.595	0	0
ZM76M	76	M	0	0	0	1	4	7.37	0.78	1.5	4.91333	243	12.7	162	0	0
WD57M	57	M	0	0	0	1	4	8.32	0.89	1.99	4.1809	258	14.44	129.648	0	0
MK67M	67	M	0	0	0	1	4	4	0.8	1.22	3.27869	253	15.98	207.377	0	0
ZD62M	62	M	0	0	0	1	4	7.51	1.19	3.43	2.1895	202	14.7	58.8921	1	1
MM69M	69	M	0	1	0	0	2	3.9	0.68	2.32	1.68103	187	16.4	80.6034	0	0
JS62M	62	M	0	0	0	1	4	4.36	0.43	2.32	1.87931	312	16.02	134.483	1	1
JD69M	69	M	0	1	0	0	2	4.68	0.77	2.4	1.95	171	13.5	71.25	1	1
MG71M	71	M	0	1	0	0	2	2.43	0.31	1.48	1.64189	125	15.3	84.4595	1	1
PD32M	32	M	1	0	0	0	1	3.75	0.48	1.56	2.40385	192	16.6	123.077	0	0
JS55M	55	M	1	0	0	0	1	4.09	0.71	2.27	1.80176	251	15.4	110.573	0	0
IG73F	73	F	0	0	0	1	4	5.05	0.67	2.87	1.75958	334	10.97	116.376	0	0
MO55F	55	F	1	0	0	0	1	4.42	0.41	2.52	1.75397	241	12.7	95.6349	0	0
EW59F	59	F	1	0	0	0	1	5.97	0.56	3	1.99	235	12	78.3333	0	0
WG71F	71	F	0	0	1	0	3	5.07	0.58	2.9	1.74828	317	14.83	109.31	1	1
GŁ57F	57	F	1	0	0	0	1	1.93	0.51	2.33	0.828326	227	13.81	97.4249	1	1
LD58K	58	F	1	0	0	0	1	3.39	0.4	2.57	1.31907	264	14.2	102.724	0	0
ZW61M	61	M	0	0	1	0	3	7.4	1.19	1.91	3.87435	271	13.8	141.885	1	3
SW88F	88	F	0	0	0	1	4	5.38	0.71	1.3	4.13846	311	10.9	239.231	0	0
WM66M	66	M	0	0	0	1	4	2.53	0.98	1.82	1.39011	179	13.2	98.3516	0	0
HM28M	28	M	1	0	0	0	1	8.5	0.9	1.3	6.53846	263	14.6	202.308	0	0
BZ78M	78	M	0	1	0	0	2	3.4	0.7	4.7	0.723404	327	15.9	69.5745	0	0
KA74M	74	M	0	0	1	0	3	4.92	0.99	2.1	2.34286	223	12	106.19	0	0
BJ54M	54	M	1	0	0	0	1	5.64	0.72	2.01	2.80597	374	14.5	186.07	0	0
CR60F	60	F	0	1	0	0	2	3.48	0.51	3.93	0.885496	276	14.7	70.229	0	0
FR59M	59	M	0	0	0	1	4	5.57	0.54	1.7	3.27647	227	14.29	133.529	0	0
RS66M	66	M	1	0	0	0	1	5.11	1.05	2.39	2.13808	308	14.1	128.87	1	1
LJ57F	57	F	0	0	1	0	3	3.18	0.59	2.91	1.09278	263	14.21	90.378	0	0
BW85M	85	M	0	0	0	1	4	8.42	0.74	2.08	4.04808	349	13.19	167.788	0	0
WW66M	66	M	0	0	0	1	4	6.46	0.61	1.78	3.62921	280	14.92	157.303	1	1
JS73M	73	M	1	0	0	0	1	3.9	1	2.7	1.44444	297	15.6	110	0	0
TR48F	48	F	1	0	0	0	1	2.4	0.5	2.1	1.14286	333	14.1	158.571	0	0
JS40F	40	F	1	0	0	0	1	4	0.8	2.9	1.37931	208	14	71.7241	1	1
PW34M	34	M	0	1	0	0	2	3.42	0.74	1.97	1.73604	207	15.5	105.076	1	1
RS60F	60	F	0	0	0	1	4	7.69	1.04	2.88	2.67014	285	12.8	98.9583	0	0
ŁS34M	34	M	1	0	0	0	1	2.7	0.3	2	1.35	182	16.7	91	0	0
BK35M	35	M	1	0	0	0	1	3.16	0.87	1.78	1.77528	226	16.6	126.966	0	0
TK64F	64	F	1	0	0	0	1	4.12	0.53	2.26	1.82301	216	13.9	95.5752	0	0
MB51M	51	M	0	0	0	1	4	4.3	0.8	3.6	1.19444	232	15.8	64.4444	0	0
MZ65F	65	F	1	0	0	0	1	5.07	1.08	1.1	4.60909	236	15.1	214.545	0	0
EG86M	86	M	0	0	1	0	3	3	0.8	2.7	1.11111	193	15.2	71.4815	0	0
MW60F	60	F	1	0	0	0	1	2.13	0.55	2.62	0.812977	149	13.9	56.8702	0	0
AS53F	53	F	0	0	0	1	4	4.4	0.52	2.39	1.841	344	14.14	143.933	1	1
BK73M	73	M	0	0	0	1	4	3.71	0.53	1.81	2.04972	174	14.4	96.1326	0	0
WC59M	59	M	1	0	0	0	1	6.2	0.9	2.5	2.48	337	16.6	134.8	0	0
JS56M	56	M	1	0	0	0	1	7.9	0.9	3.5	2.25714	220	17.6	62.8571	0	0
GŚ45M	45	M	1	0	0	0	1	4.3	0.5	2.4	1.79167	201	15.7	83.75	0	0
WŚ69M	69	M	0	0	1	0	3	5.53	0.67	1.92	2.88021	192	15.2	100	0	0
LC50F	50	F	1	0	0	0	1	8.48	0.9	2.56	3.3125	208	15.2	81.25	1	1
EK67F	67	F	1	0	0	0	1	3.5	0.5	2.6	1.34615	237	13.8	91.1538	0	0
LT47F	47	F	1	0	0	0	1	6.13	0.53	2.18	2.81193	333	13.2	152.752	0	0
MU46F	46	F	1	0	0	0	1	3	0.5	2.2	1.36364	308	9.3	140	0	0
MT54F	54	F	0	1	0	0	2	3.8	0.4	2	1.9	264	14.4	132	0	0
JS68F	68	F	0	1	0	0	2	2.35	0.45	2.13	1.10329	199	14.5	93.4272	0	0
ZŁ58F	58	F	1	0	0	0	1	3.58	0.61	2.7	1.32593	211	13.4	78.1481	0	0
WK62M	62	M	0	1	0	0	2	6.08	0.74	2.08	2.92308	272	15.7	130.769	0	0
WS63F	63	F	1	0	0	0	1	6.27	0.66	3.34	1.87725	216	13.8	64.6707	0	0
AS40M	40	M	1	0	0	0	1	2.32	0.35	1.66	1.39759	169	15.1	101.807	0	0
TW61M	61	M	1	0	0	0	1	3.86	0.47	0.99	3.89899	205	13.3	207.071	0	0
KL48M	48	M	0	0	0	1	4	4.28	0.38	1.49	2.87248	208	15.7	139.597	0	0
LC54M	54	M	0	1	0	0	2	4.25	0.6	1.54	2.75974	280	15.2	181.818	0	0
EJ49F	49	F	1	0	0	0	1	7.51	0.65	1.96	3.83163	339	12.8	172.959	0	0
RS42M	42	M	1	0	0	0	1	4.2	0.6	1.9	2.21053	244	16.2	128.421	0	0
BK49F	49	F	1	0	0	0	1	7.4	0.9	2.8	2.64286	237	14.5	84.6429	0	0
HS64F	64	F	1	0	0	0	1	2.68	0.52	2.21	1.21267	223	14.3	100.905	0	0
RJ65M	65	M	1	0	0	0	1	4.9	1	3.6	1.36111	199	16.2	55.2778	0	0
MG43M	43	M	1	0	0	0	1	3.73	0.5	2.01	1.85572	272	14.8	135.323	0	0
RP66M	66	M	1	0	0	0	1	3.4	0.5	2.2	1.54545	263	14.2	119.545	0	0
IS50F	50	F	1	0	0	0	1	4.47	0.82	3.87	1.15504	320	13.7	82.6873	0	0
DJ51F	51	F	1	0	0	0	1	4.78	0.6	2.65	1.80377	162	14.6	61.1321	0	0
SS61M	61	M	1	0	0	0	1	3.8	1	2.3	1.65217	256	16.3	111.304	0	0
JW67F	67	F	1	0	0	0	1	5.6	0.7	3.3	1.69697	313	14.6	94.8485	0	0
CW65M	65	M	0	0	0	1	4	6.91	0.98	1.81	3.81768	241	13.9	133.149	0	0
MS57M	57	M	0	0	0	1	4	4.29	0.57	2.51	1.70916	198	16.3	78.8845	0	0
WP59M	59	M	0	0	0	1	4	3.29	0.58	2.82	1.16667	135	15.7	47.8723	0	0
MK41M	41	M	1	0	0	0	1	8.14	0.45	1.14	7.14035	184	14.6	161.404	0	0
MK41M	41	M	1	0	0	0	1	2.9	0.5	1.6	1.8125	161	16	100.625	0	0
MM45F	45	F	1	0	0	0	1	6.45	0.63	1.97	3.27411	283	13	143.655	0	0
WJ73F	73	F	0	0	0	1	4	3.72	0.78	1.51	2.46358	160	13.8	105.96	0	0
MM39F	39	F	1	0	0	0	1	4.98	10.3	1.5	3.32	201	14.2	134	0	0
EB63F	63	F	1	0	0	0	1	5.97	0.79	3.04	1.96382	310	13.4	101.974	0	0
KL93F	93	F	0	1	0	0	2	4.18	0.3	2.2	1.9	151	12.2	68.6364	0	0
SK72M	72	M	0	0	1	0	3	10.28	0.58	1.77	5.80791	351	16.3	198.305	0	0
JJ80M	80	M	0	0	0	1	4	8.29	0.88	2.16	3.83796	256	15	118.519	0	0
ŁG39M	39	M	1	0	0	0	1	5.8	0.47	2.56	2.26562	200	15.8	78.125	0	0
DW65F	65	F	1	0	0	0	1	8.63	0.92	2.01	4.29353	288	12.7	143.284	0	0
JP72M	72	M	0	0	0	1	4	7.14	0.8	1.9	3.75789	118	15.5	62.1053	0	0
LJ43F	43	F	1	0	0	0	1	5.08	0.77	2.56	1.98438	278	14.2	108.594	0	0
MM57F	57	F	1	0	0	0	1	11.18	4.3	3.1	3.60645	317	13.2	102.258	0	0
BG61F	61	F	1	0	0	0	1	6	0.51	2.07	2.89855	286	13.5	138.164	0	0
AU47F	47	F	1	0	0	0	1	7.07	0.45	1.69	4.18343	330	14.2	195.266	0	0

## Sheet: Legend
Shortcuts
NLR	Neutrophil to lymphocyte ratio
PLR	Platelet to lymphocyte ratio
Variables and values
Recurrence:
0	no recurrence
1	presance of recurrance
Status of the recurrance:
1	No progression
2	progresion without cancer
3	progression with invasive cancer

## Sheet: Arkusz1
Raport
Status of the recurrence: 1-no progression; 2-progression without cancer; 3 cancerisation		Neutrophils count	Monocytes count	Lymphocytes counts	NLR index	Plated count	Hemoglobin	PLR		Neutrophils count	Monocytes count	Lymphocytes counts	NLR index	Plated count	Hemoglobin	PLR								Neutrophils count	Monocytes count	Lymphocytes counts	NLR index	Plated count	Hemoglobin	PLR		Neutrophils count	Lymphocytes counts	Monocytes count	Plated count	Hemoglobin	NLR index	PLR
0	Średnia	5.06523	0.682667	2.35706	2.47565	244.745	14.3911	119.748		5.07	0.68	2.36	2.48	244.75	14.39	119.75	±	±	±	±	±	±	±	5,07 ± 1,8	0,68 ± 0,41	2,36 ± 0,95	2,48 ± 1,42	244,75 ± 60,58	14,39 ± 1,47	119,75 ± 57,37		5,07 ± 1,8	2,36 ± 0,95	0,68 ± 0,41	244,75 ± 60,58	14,39 ± 1,47	2,48 ± 1,42	119,75 ± 57,37
	Odchylenie standardowe	1.80059	0.405464	0.951869	1.41564	60.5768	1.46852	57.3732		1.8	0.41	0.95	1.42	60.58	1.47	57.37
	Mediana	4.78	0.62	2.2	2.09118	241	14.29	106.19		4.78	0.62	2.2	2.09	241	14.29	106.19
1	Średnia	4.76061	0.631429	2.35694	2.37345	233.755	14.1233	114.794		4.76	0.63	2.36	2.37	233.76	14.12	114.79	±	±	±	±	±	±	±	4,76 ± 1,62	0,63 ± 0,23	2,36 ± 1,01	2,37 ± 1,53	233,76 ± 65,28	14,12 ± 1,1	114,79 ± 55,73		4,76 ± 1,62	2,36 ± 1,01	0,63 ± 0,23	233,76 ± 65,28	14,12 ± 1,1	2,37 ± 1,53	114,79 ± 55,73
	Odchylenie standardowe	1.6197	0.227083	1.00757	1.52913	65.28	1.10241	55.7251		1.62	0.23	1.01	1.53	65.28	1.1	55.73																4,01 ± 1,5	1,36 ± 0,59	0,53 ± 0,08	250,33 ± 100,01	14,6 ± 1,47	3,25 ± 1,15	227,41 ± 137,1
	Mediana	4.67	0.58	2.3	1.90612	217	14	98.5149		4.67	0.58	2.3	1.91	217	14	98.51																5,87 ± 1,97	2,06 ± 0,44	0,95 ± 0,59	263 ± 15,92	13,85 ± 0,98	3,02 ± 1,22	128,28 ± 23,16
2	Średnia	4.01	0.532222	1.36444	3.25342	250.333	14.6044	227.413		4.01	0.53	1.36	3.25	250.33	14.6	227.41	±	±	±	±	±	±	±	4,01 ± 1,5	0,53 ± 0,08	1,36 ± 0,59	3,25 ± 1,15	250,33 ± 100,01	14,6 ± 1,47	227,41 ± 137,1
	Odchylenie standardowe	1.50348	0.0799653	0.589472	1.14565	100.011	1.46964	137.098		1.5	0.08	0.59	1.15	100.01	1.47	137.1
	Mediana	4.09	0.51	1.36	3.63492	254	13.72	167.32		4.09	0.51	1.36	3.63	254	13.72	167.32																4,97 ± 1,76	2,31 ± 0,96	0,67 ± 0,37	243 ± 62,77	14,32 ± 1,38	2,5 ± 1,43	123,33 ± 64,75
3	Średnia	5.865	0.946667	2.05667	3.01712	263	13.85	128.282		5.87	0.95	2.06	3.02	263	13.85	128.28	±	±	±	±	±	±	±	5,87 ± 1,97	0,95 ± 0,59	2,06 ± 0,44	3,02 ± 1,22	263 ± 15,92	13,85 ± 0,98	128,28 ± 23,16
	Odchylenie standardowe	1.9718	0.586708	0.442071	1.21526	15.9248	0.982079	23.1606		1.97	0.59	0.44	1.22	15.92	0.98	23.16
	Mediana	6.09	0.775	1.91	3.28566	269.5	14.015	141.885		6.09	0.78	1.91	3.29	269.5	14.02	141.88
Ogółem	Średnia	4.97479	0.672157	2.30756	2.4998	243	14.3245	123.33		4.97	0.67	2.31	2.5	243	14.32	123.33	±	±	±	±	±	±	±	4,97 ± 1,76	0,67 ± 0,37	2,31 ± 0,96	2,5 ± 1,43	243 ± 62,77	14,32 ± 1,38	123,33 ± 64,75
	Odchylenie standardowe	1.76499	0.372448	0.960045	1.43101	62.7733	1.38268	64.7509		1.76	0.37	0.96	1.43	62.77	1.38	64.75
	Mediana	4.73	0.6	2.17	2.07735	237	14.2	106.19		4.73	0.6	2.17	2.08	237	14.2	106.19
